# Supplementary material for: Atherosclerotic Plaque Component Segmentation in Combined Carotid MRI and CTA Data Incorporating Class Label Uncertainty
Source: PLoS One. 2014 Apr 24;9(4):e94840. doi: 10.1371/journal.pone.0094840 (PMC3999092; doi:10.1371/journal.pone.0094840)
Supplement: Movie S1 — This supporting information movie displays segmentation results for all 13 vessels, in addition to the segmentation of one vessel that is provided in Figure 5. (ZIP) [file pone.0094840.s001.zip]

Archive with 1 entries (1 files):
- S1_supportingmovie.avi
